# Supplementary material for: Oriented Interpenetrating Capillary Network with Surface Engineering by Porous ZnO from Wood for Membrane Emulsification
Source: Materials (Basel). 2024 Apr 30;17(9):2113. doi: 10.3390/ma17092113 (PMC11084715; doi:10.3390/ma17092113)
Supplement: Supplementary file 1 [file materials-17-02113-s001.zip]

Archive with 1 entries (1 files):
- materials-2969021-supplementary.pdf
